# Supplementary material for: Phenylethanol Glycoside from Cistanche tubulosa Attenuates BSA-Induced Liver Fibrosis in Rats by Modulating the Gut Microbiota–Liver Axis
Source: Pharmaceuticals (Basel). 2024 Aug 30;17(9):1149. doi: 10.3390/ph17091149 (PMC11435394; doi:10.3390/ph17091149)
Supplement: Supplementary file 1 [file pharmaceuticals-17-01149-s001.zip]

Archive with 1 entries (1 files):
- pharmaceuticals-3124290-supplementary.pdf
